# Supplementary material for: Evaluation of Nutritional Quality and Oxidation Stability of Fermented Edible Insects
Source: Foods. 2025 Aug 22;14(17):2929. doi: 10.3390/foods14172929 (PMC12428198; doi:10.3390/foods14172929)
Supplement: Supplementary file 1 [file foods-14-02929-s001.zip]

Archive with 1 entries (1 files):
- foods-3799463-supplementary.pdf
